# Supplementary material for: Familiarity modulates social approach toward stressed conspecifics in female rats
Source: PLoS One. 2018 Oct 2;13(10):e0200971. doi: 10.1371/journal.pone.0200971 (PMC6168124; doi:10.1371/journal.pone.0200971)
Supplement: S1 File — All raw data points, including social exploration and experimental rat behavioral breakdown scores, are included in this supplementary file. (XLSX) [file pone.0200971.s001.xlsx]

## Sheet: Sheet1
Male Unfamiliar		Male Cagemate		Female Unfamiliar		Female Cagemate
Social Exploration with Naïve	Social Exploration with Stressed	Social Exploration with Naïve	Social Exploration with Stressed	Social Exploration with Naïve	Social Exploration with Stressed	Social Exploration with Naïve	Social Exploration with Stressed
23.8	13.2	11.8	9.7	17.6	8.4	4.8	6.9
17.8	18.7	29.4	16.7	20.7	12.6	10	20.8
16.9	18.8	16.2	4.9	20.8	9.6	11.8	21.9
13	2.9	16	1.3	26	8	5.4	3.9
21.3	14.1	19.9	12.9	7	8.6	11	17.4
22.2	13.8	31.3	14	17.8	9.3	1.5	5.6
21.2	11.8	6.8	4.2	22.6	17.2	16.8	23.6
31.7	18.6	13.2	18.7	22.8	16.1	15.1	19.2
27.5	17.1	11.3	7.2	30.3	11	11.2	14.1
13.8	20.2	15.6	2.7	14.2	29.5	8.2	6.6
Behavior Breakdown : Male Unfamiliar
Naive Chamber	SAP Chamber	Naive Escape	SAP Escape	Naive Bedding	SAP Bedding	Naive Immobile	SAP Immobile	Naive Self Groom	SAP Self Groom	Naive Dig	SAP Dig
127.528	115.138	32.254	35.622	25.413	27.952	0	7.051	0	5.639	0.505	0.435
151.509	127.113	35.306	33.101	7.961	16.996	0	0.447	0	0.232	0	0
158.759	93.777	36.948	36.999	22.636	16.77	0	9.241	0	0	0	0
114.279	76.375	41.593	22.915	23.455	22.559	0	16.049	0.189	0.861	0.659	0
97.966	102.88	10.724	15.823	10.022	37.913	0	3.627	0	0	0	0
116.82	99.271	59.659	38.966	16.571	15.802	0	0	0.248	15.441	0.206	0
151.32	112.156	41.406	33.886	21.347	18.943	0	4.106	1.147	0	0	0
142.645	75.741	39.749	40.561	22.38	36.003	0	4.06	0.092	0	0	0
137.862	88.382	29.348	22.163	35.42	30.043	0	10.193	1.34	0	0.232	0
Behavior Breakdown: Male Cagemate
Naive Chamber	SAP Chamber	Naive Escape	SAP Escape	Naive Bedding	SAP Bedding	Naive Immobile	SAP Immobile	Naive Self Groom	SAP Self Groom	Naive Dig	SAP Dig
79.99	100.3	31.3	35.1	34.9	52.45	0	9.33	0	4.96	0	1.283
90.5	100.1	34.3	29.16	18.1	53.76	0	1	0	0.05	3.941	0
106.6	94.55	36.19	32.45	16.16	49.19	0	11.09	0	0.05	4.2	0
75.1	104.75	50.9	27.62	30.3	41.19	0	22.1	0	4.9	0	0
103.8	110.67	31.2	24.22	14.49	48.87	0	0	0	0	0	0
68.5	104.49	38.9	38.56	97.4	29.45	0	0.88	0	14.3	0	0
103.5	132.16	32.06	36.67	35.77	25.98	0	0	0	0	0	0
110.7	90.2	35.33	38.53	39.88	45.4	0	0	0	0	0	0
85	123.1	26.7	21.9	72.9	56.9	0	0	0	0	0	0
Behavior Breakdown: Female Unfamiliar
Naive Chamber	SAP Chamber	Naive Escape	SAP Escape	Naive Bedding	SAP Bedding	Naive Immobile	SAP Immobile	Naive Self Groom	SAP Self Groom	Naive Dig	SAP Dig
	100.8	35.8	22.285		34.92	0	3.15	0	1.49	0	1.853
126.1	104.5	25.424	37.623	29.539	31.048	0	1.284	0	3.21	0.296	0
131.25	102.7	34.915	31.89	19.353	23.918	0	7.192	0	3.14	5.878	0
94.87	91.8	35.136	16.775	33.114	12.806	2.248	3.994	0	1.59	5.953	39.291
68.239	89.5	42.118	33.287	27.449	20.993	4.284	0.231	0.765	8.444	0	0
98.49	105.14	34.292	27.138	10.698	12.683	0	6.22	0	3.11	0	0.699
104.4	91.76	31.062	43.742	15.535	26.3	8.323	0	0	19.37	0	0
101.4	98.99	46.458	29.066	17.806	13.793	0	9.777	0	2.053	0.112	0.596
110.3	104.5	40.671	13.527	5.609	43.471	0.12	43.565	0	2.603	0.554	0
90.6	69.66	37.882	21.345	6.77	32.309	8.476	30.807	0	80.18	0	0.175
Behaviora Breakdown: Female Cagemate
Naive Chamber	SAP Chamber	Naive Escape	SAP Escape	Naive Bedding	SAP Bedding	Naive Immobile	SAP Immobile	Naive Self Groom	SAP Self Groom	Naive Dig	SAP Dig
70.2	59.7	42.2	22.72	24.3	29.99	24.17	5.94	0	38.2	0	0
83.12	87.9	44.68	45.6	37.89	25.4	0	0	0	18.99	0	0
118.14	97.9	26.09	36.11	41.85	29.1	0	0	0	0	0	0
93.98	102.7	32.94	43.5	29.7	20.3	0	0	0	0	0	0
126.3	117.1	32.9	34	28.7	29.9	0.96	0	4.296	0	0.143	0
88.98	91.2	37.605	51.1	18.258	22.7	0	0	0.057	4	6.542	4.2
96.02	83.8	41.7	67.33	25.6	47.4	0	0	0	0	0	0
94.9	119.9	34.4	24.966	25.4	42.921	0	0	0	3.2	0	8.13
